# Supplementary material for: Overexpression of the Pyrus sinkiangensis LEA4 Gene Enhances the Tolerance of Broussonetia papyrifera to the Low Temperature During Overwintering
Source: Int J Mol Sci. 2026 Jan 9;27(2):688. doi: 10.3390/ijms27020688 (PMC12840780; doi:10.3390/ijms27020688)
Supplement: Supplementary file 1 [file ijms-27-00688-s001.zip]

Archive with 2 entries (2 files):
- ijms-4036706-supplementary-xml.pdf
- Table S1.xlsx
