# Supplementary material for: Overexpression of the Pyrus sinkiangensis LEA4 Gene Enhances the Tolerance of Broussonetia papyrifera to the Low Temperature During Overwintering
Source: Int J Mol Sci. 2026 Jan 9;27(2):688. doi: 10.3390/ijms27020688 (PMC12840780; doi:10.3390/ijms27020688)
Supplement: Supplementary file 1 [file ijms-27-00688-s001.zip › Table S1.xlsx]

## Sheet: Sheet1
Primers used in the experiment
Overexpression Primer	F	ATGGGTGCAAAGCAACCTTACAAAC
	R	GAGCTCCTCGTCACGGC
Subcellular Localization Primers	F	GAACACGGTACCCGGGGATCCATGGGTGCAAAGCAACCTTACA
	R	CTCCTTTACTGAGCTCCTCGTCACGGC
qPCR Primer	qPCR-F	GAATAACAGCAGAGAAAGCGAATGAG
	qPCR-R	TTCGTCCTTAATCTTCTGGGACTTCTC
	GAPDH-F	AAAGAATCAGAGGGCAGCGCAGCCT
	GAPDH-R	TCGTGAGCTATAACCCCACTC
